# Supplementary material for: Bacteriophage cocktail LEC2-LEC10 for broad-spectrum control of pathogenic and uncharacterized Escherichia coli in fresh produce
Source: Front Microbiol. 2025 May 19;16:1594533. doi: 10.3389/fmicb.2025.1594533 (PMC12127313; doi:10.3389/fmicb.2025.1594533)
Supplement: Supplementary file 1 [file Table_1.xlsx]

## Sheet: Sheet1
	Table S1. Target specificity of phages LEC2 and LEC10 against various foodborne pathogenic bacterial strains
	Target bacterial strains			Phage LEC2	Phage LEC10
	Bacillus cereus		ATCC 14579	-	-
			KFDA 250	-	-
			KFDA 164	-	-
			KFDA 229	-	-
			KCTC 1014	-	-
			ATCC 10876	-	-
			KCCM 12142	-	-
			ATCC 11778	-	-
			KCTC 1094	-	-
			NCCP 14043	-	-
			NCCP 14796	-	-
			NCCP 15910	-	-
			NCCP 15909	-	-
			ATCC 13061	-	-
	Cronobacter sakazakii		ATCC 29004	-	-
			KCTC 2949	-	-
			NCCP 16474	-	-
			NCCP 15617	-	-
	Listeria monocytogenes		KCCM 40307	-	-
			KCTC 3569	-	-
			ATCC 19115	-	-
			ATCC 19113	-	-
			ATCC 19114	-	-
			ATCC 19116	-	-
			ATCC 19117	-	-
			NCCP 14714	-	-
			NCCP 15743	-	-
			NCCP 14396	-	-
			NCCP 14397	-	-
			NCCP 14516	-	-
			NCCP 14517	-	-
			NCCP 16594	-	-
			SL99	-	-
			SL28	-	-
			SL9	-	-
			SL77	-	-
			SL165	-	-
	Salmonella spp.	S. Dublin	NCCP 12232	-	-
		S. Enteritidis	KCCM 12021	-	-
			ATCC 13076	-	-
			NCCP 14771	-	-
			NCCP 16206	-	-
			NCCP 12236	-	-
			NCCP 13701	-	-
			NCCP 14544	-	-
			NCCP 14546	-	-
			NCCP 16944	-	-
			NCCP 16946	-	-
			NCCP 16948	-	-
		S. Hadar	NCCP 13571	-	-
		S. Infantis	NCCP 12233	-	-
		S. Paratyphi	NCCP 12213	-	-
			NCCP 14759	-	-
		S. Typhi	NCCP 13699	-	-
			NCCP 14641	-	-
		S. Typhimurium	DT104	-	-
			ATCC 14028	-	-
			ATCC 6994	-	-
			ATCC 43971	-	-
			NCCP 12219	-	-
			NCCP 12241	-	-
			NCCP 12245	-	-
			NCCP 16207	-	-
			NCCP 11748	-	-
			NCCP 12219	-	-
			NCCP 12225	-	-
			NCCP 12430	-	-
			NCCP 16343	-	-
			NCCP 16345	-	-
			NCCP 16959	-	-
			NCCP 16960	-	-
			NCCP 16961	-	-
			NCCP 16962	-	-
			NCCP 16964	-	-
	Staphylococcus aureus		NM17	-	-
			KCCM 12103	-	-
			KCTC 1621	-	-
			ATCC 13565	-	-
			ATCC 23235	-	-
			ATCC 6538	-	-
			ATCC 33591	-	-
			ATCC 33593	-	-
			KCCM 40050	-	-
			NCCP 14565	-	-
			NCCP 14749	-	-
			NCCP 14751	-	-
			NCCP 14754	-	-
	Yersinia enterocolitica		NCCP 12713	-	-
	Note: "-" indicates no lysis by the phage.
