# Supplementary material for: Bacteriophage cocktail LEC2-LEC10 for broad-spectrum control of pathogenic and uncharacterized Escherichia coli in fresh produce
Source: Front Microbiol. 2025 May 19;16:1594533. doi: 10.3389/fmicb.2025.1594533 (PMC12127313; doi:10.3389/fmicb.2025.1594533)
Supplement: Supplementary file 2 [file Table_2.xlsx]

## Sheet: Sheet1
Table S2. Genomic features of phage LEC2
Locus_tag	Start	End	Strand	Length (aa)	Function
LEC2_001	1	660	+	219	baseplate wedge subunit and tail pin
LEC2_002	657	2207	+	516	straight tail fiber
LEC2_003	2217	3674	+	485	fibritin (wac) protein
LEC2_004	3706	4635	+	309	neck protein
LEC2_005	4637	5407	+	256	neck protein
LEC2_006	5449	6267	+	272	tail sheath stabilizer and completion protein
LEC2_007	6276	6770	+	164	terminase, small subunit
LEC2_008	6754	8586	+	610	terminase, large subunit
LEC2_009	8618	10597	+	659	tail sheath
LEC2_010	10637	11254	+	205	hypothetical protein
LEC2_011	11362	11853	+	163	tail tube protein
LEC2_012	11937	13511	+	524	portal (connector) protein
LEC2_013	13511	13747	+	78	prohead core protein
LEC2_014	13747	14172	+	141	capsid and scaffold
LEC2_015	14172	14810	+	212	prohead assembly (scaffolding) protein
LEC2_016	14841	15650	+	269	prohead assembly (scaffolding) protein
LEC2_017	15669	17234	+	521	major capsid protein
LEC2_018	17318	18601	+	427	capsid vertex protein
LEC2_019	19635	18631	-	334	RNA ligase
LEC2_020	19923	19645	-	92	hypothetical protein
LEC2_021	20113	19910	-	67	hypothetical protein
LEC2_022	21345	20215	-	376	Phage capsid and scaffold
LEC2_023	22035	21355	-	226	hypothetical protein
LEC2_024	22085	22702	+	205	homing endonuclease
LEC2_025	22705	24213	+	502	DNA helicase
LEC2_026	24239	24472	+	77	DNA helicase
LEC2_027	24695	24528	-	55	hypothetical protein
LEC2_028	25046	24819	-	75	hypothetical protein
LEC2_029	25459	25046	-	137	Single stranded DNA-binding protein
LEC2_030	25924	25526	-	132	baseplate wedge subunit
LEC2_031	26550	25924	-	208	baseplate hub assembly chaperone
LEC2_032	26601	27353	+	250	baseplate
LEC2_033	27350	28522	+	390	baseplate hub subunit
LEC2_034	28545	29003	+	152	baseplate hub
LEC2_035	29000	30772	+	590	baseplate hub
LEC2_036	30781	31875	+	364	baseplate tail tube cap
LEC2_037	31875	32840	+	321	tail assembly protein
LEC2_038	33159	32869	-	96	hypothetical protein
LEC2_039	33578	33192	-	128	hypothetical protein
LEC2_040	35630	33582	-	682	hypothetical protein
LEC2_041	35872	35687	-	61	hypothetical protein
LEC2_042	37332	35869	-	487	DNA ligase
LEC2_043	37598	37329	-	89	hypothetical protein
LEC2_044	38440	37598	-	280	hypothetical protein
LEC2_045	38895	38437	-	152	hypothetical protein
LEC2_046	39094	38888	-	68	hypothetical protein
LEC2_047	39288	39091	-	65	hypothetical protein
LEC2_048	39575	39288	-	95	hypothetical protein
LEC2_049	39982	39617	-	121	hypothetical protein
LEC2_050	40383	40051	-	110	hypothetical protein
LEC2_051	40670	40494	-	58	hypothetical protein
LEC2_052	41164	40916	-	82	hypothetical protein
LEC2_053	41647	41312	-	111	head assembly chaperone protein
LEC2_054	42012	41704	-	102	tail fibers
LEC2_055	42249	42013	-	78	tail fibers
LEC2_056	42830	42249	-	193	dCMP deaminase
LEC2_057	43165	42827	-	112	hypothetical protein
LEC2_058	43398	43162	-	78	hypothetical protein
LEC2_059	43919	43392	-	175	hypothetical protein
LEC2_060	44258	43983	-	91	hypothetical protein
LEC2_061	44461	44261	-	66	hypothetical protein
LEC2_062	44651	44454	-	65	hypothetical protein
LEC2_063	45556	44651	-	301	3'-phosphatase, 5'-polynucleotide kinase
LEC2_064	45855	45553	-	100	hypothetical protein
LEC2_065	46082	45852	-	76	hypothetical protein
LEC2_066	46378	46079	-	99	outer membrane lipoprotein Rz1
LEC2_067	46728	46375	-	117	hypothetical protein
LEC2_068	47225	46719	-	168	transcription terminator
LEC2_069	48411	47287	-	374	RNA ligase
LEC2_070	48874	48464	-	136	endonuclease
LEC2_071	50080	48902	-	392	Ribonucleotide reductase of class Ia (aerobic), beta subunit
LEC2_072	52396	50132	-	754	Ribonucleotide reductase of class Ia, alpha subunit
LEC2_073	52930	52667	-	87	hypothetical protein
LEC2_074	53223	52954	-	89	Thymidylate synthase
LEC2_075	53259	53357	+	32	hypothetical protein
LEC2_076	54150	53413	-	245	homing endonuclease
LEC2_077	54830	54279	-	183	Thymidylate synthase
LEC2_078	55223	54876	-	115	hypothetical protein
LEC2_079	55827	55243	-	194	Dihydrofolate reductase, phage-associated
LEC2_080	56072	55827	-	81	hypothetical protein
LEC2_081	56428	56069	-	119	hypothetical protein
LEC2_082	56681	56439	-	80	hypothetical protein
LEC2_083	57002	56742	-	86	hypothetical protein
LEC2_084	57390	57004	-	128	hypothetical protein
LEC2_085	57664	57434	-	76	hypothetical protein
LEC2_086	58639	57731	-	302	Single stranded DNA-binding protein
LEC2_087	59392	58739	-	217	DNA helicase loader
LEC2_088	59727	59389	-	112	Transcriptional regulator
LEC2_089	59974	59705	-	89	double-stranded DNA binding protein
LEC2_090	60900	59983	-	305	ribonuclease H
LEC2_091	61005	64874	+	1289	tail fibers
LEC2_092	64883	65998	+	371	tail fibers
LEC2_093	66061	66717	+	218	tail connector protein
LEC2_094	66726	70037	+	1103	hypothetical protein
LEC2_095	70069	70845	+	258	Receptor recognizing protein
LEC2_096	70876	71532	+	218	Phage holin
LEC2_097	71805	71533	-	90	anti-sigma factor
LEC2_098	71970	71818	-	50	hypothetical protein
LEC2_099	72245	71967	-	92	anti-restriction nuclease
LEC2_100	72460	72329	-	43	hypothetical protein
LEC2_101	72827	72531	-	98	hypothetical protein
LEC2_102	73294	72827	-	155	hypothetical protein
LEC2_103	73446	73291	-	51	hypothetical protein
LEC2_104	73772	73443	-	109	hypothetical protein
LEC2_105	74418	73783	-	211	transcriptional regulator of middle promoters
LEC2_106	74653	74504	-	49	Transcriptional regulator
LEC2_107	75978	74650	-	442	DNA topoisomerase
LEC2_108	76817	76362	-	151	nucleoid disruption protein Ndd
LEC2_109	77092	76877	-	71	hypothetical protein
LEC2_110	77211	77101	-	36	hypothetical protein
LEC2_111	77405	77208	-	65	hypothetical protein
LEC2_112	77526	77413	-	37	hypothetical protein
LEC2_113	77690	77592	-	32	hypothetical protein
LEC2_114	78033	77770	-	87	hypothetical protein
LEC2_115	78584	78108	-	158	endonuclease
LEC2_116	78927	78598	-	109	hypothetical protein
LEC2_117	79159	78965	-	64	endonuclease
LEC2_118	80126	79188	-	312	hypothetical protein
LEC2_119	82315	80138	-	725	rIIA lysis inhibitor
LEC2_120	82529	82326	-	67	rIIA lysis inhibitor
LEC2_121	84401	82584	-	605	DNA topoisomerase large subunit
LEC2_122	84731	84471	-	86	hypothetical protein
LEC2_123	85108	84737	-	123	hypothetical protein
LEC2_124	85287	85111	-	58	hypothetical protein
LEC2_125	85709	85290	-	139	hypothetical protein
LEC2_126	85924	85709	-	71	cef modifier of suppressor tRNAs
LEC2_127	86207	85938	-	89	hypothetical protein
LEC2_128	86802	86305	-	165	Transcriptional regulator
LEC2_129	87421	86879	-	180	hypothetical protein
LEC2_130	87924	87424	-	166	Transcriptional regulator
LEC2_131	88671	87988	-	227	exonuclease
LEC2_132	88913	88671	-	80	exonuclease
LEC2_133	89151	88906	-	81	exonuclease
LEC2_134	90492	89173	-	439	DNA helicase
LEC2_135	90800	90489	-	103	hypothetical protein
LEC2_136	91557	90802	-	251	putative anti-sigma factor
LEC2_137	92285	91683	-	200	NAD--protein ADP-ribosyltransferase modA
LEC2_138	92905	92282	-	207	NAD--protein ADP-ribosyltransferase modA
LEC2_139	93155	92973	-	60	Molybdenum ABC transporter, periplasmic molybdenum-binding protein ModA
LEC2_140	93634	93164	-	156	Molybdenum ABC transporter, periplasmic molybdenum-binding protein ModA
LEC2_141	93791	93627	-	54	Molybdenum ABC transporter, periplasmic molybdenum-binding protein ModA
LEC2_142	93991	93788	-	67	Srh transcription modulator
LEC2_143	94451	93966	-	161	hypothetical protein
LEC2_144	94801	94460	-	113	hypothetical protein
LEC2_145	95007	94801	-	68	hypothetical protein
LEC2_146	95346	95104	-	80	head decoration protein
LEC2_147	95933	95415	-	172	hypothetical protein
LEC2_148	96005	96205	+	66	hypothetical protein
LEC2_149	97230	96202	-	342	DNA primase / DNA helicase
LEC2_150	97397	97233	-	54	hypothetical protein
LEC2_151	97755	97399	-	118	hypothetical protein
LEC2_152	98061	97768	-	97	hypothetical protein
LEC2_153	98379	98122	-	85	hypothetical protein
LEC2_154	98563	98381	-	60	discriminator of mRNA degradation
LEC2_155	100049	98622	-	475	DNA primase/helicase
LEC2_156	100403	100059	-	114	capsid and scaffold
LEC2_157	101577	100396	-	393	recombination protein
LEC2_158	102497	101655	-	280	Glucosyl transferase
LEC2_159	103134	102646	-	162	hypothetical protein
LEC2_160	103865	103125	-	246	hypothetical protein
LEC2_161	104270	104019	-	83	Phage immunity
LEC2_162	104658	104278	-	126	Phage immunity
LEC2_163	104905	104669	-	78	hypothetical protein
LEC2_164	107785	105089	-	898	DNA polymerase
LEC2_165	108232	107864	-	122	endoribonulcease translational repressor of early genes, regA
LEC2_166	108797	108234	-	187	DNA polymerase clamp loader subunit Gp62
LEC2_167	109758	108799	-	319	Replication factor C small subunit / DNA polymerase clamp loader subunit
LEC2_168	110494	109808	-	228	Sliding clamp DNA polymerase accessory protein
LEC2_169	110939	110550	-	129	RNA polymerase binding protein
LEC2_170	111137	110949	-	62	hypothetical protein
LEC2_171	112875	111193	-	560	recombination-related endonuclease Gp46
LEC2_172	113745	112891	-	284	hypothetical protein
LEC2_173	113948	113742	-	68	hypothetical protein
LEC2_174	114192	113929	-	87	hypothetical protein
LEC2_175	115208	114189	-	339	recombination-related endonuclease Gp47
LEC2_176	116587	115385	-	400	a-gt alpha glucosyl transferase
LEC2_177	116827	116654	-	57	hypothetical protein
LEC2_178	117320	117003	-	105	hypothetical protein
LEC2_179	117510	117322	-	62	hypothetical protein
LEC2_180	118081	117524	-	185	T4-like phage RNA polymerase sigma factor for late transcription
LEC2_181	118431	118162	-	89	hypothetical protein
LEC2_182	118643	118428	-	71	hypothetical protein
LEC2_183	118972	118646	-	108	hypothetical protein
LEC2_184	119225	119025	-	66	hypothetical protein
LEC2_185	119357	119226	-	43	hypothetical protein
LEC2_186	119658	119365	-	97	hypothetical protein
LEC2_187	119827	119651	-	58	hypothetical protein
LEC2_188	120293	119985	-	102	Glutaredoxin
LEC2_189	120508	120296	-	70	hypothetical protein
LEC2_190	120630	120517	-	37	hypothetical protein
LEC2_191	121093	120623	-	156	Ribonucleotide reductase of class III (anaerobic), activating protein
LEC2_192	121920	121090	-	276	Phage-associated homing endonuclease
LEC2_193	123301	121913	-	462	Ribonucleotide reductase of class III (anaerobic), large subunit
LEC2_194	123731	123285	-	148	Ribonucleotide reductase of class III (anaerobic), large subunit
LEC2_195	124201	123728	-	157	endonuclease VII
LEC2_196	124420	124244	-	58	hypothetical protein
LEC2_197	124942	124457	-	161	Pin protease inhibitor
LEC2_198	125235	125065	-	56	hypothetical protein
LEC2_199	125453	125238	-	71	hypothetical protein
LEC2_200	125713	125450	-	87	Glutaredoxin
LEC2_201	125957	125715	-	80	Thioredoxin
LEC2_202	126349	125960	-	129	Thioredoxin
LEC2_203	127275	126346	-	309	Thioredoxin
LEC2_204	128359	127328	-	343	Thioredoxin
LEC2_205	129409	128387	-	340	Thioredoxin
LEC2_206	130305	129418	-	295	Thioredoxin
LEC2_207	130721	130317	-	134	Thioredoxin
LEC2_208	131305	130778	-	175	Thioredoxin
LEC2_209	131668	131366	-	100	Thioredoxin
LEC2_210	132470	131751	-	239	homing endonuclease
LEC2_211	133435	132467	-	322	Thioredoxin
LEC2_212	134529	133519	-	336	Thioredoxin
LEC2_213	134990	134529	-	153	hypothetical protein
LEC2_214	135520	134999	-	173	hypothetical protein
LEC2_215	136069	135527	-	180	hypothetical protein
LEC2_216	136434	136261	-	57	hypothetical protein
LEC2_217	136618	136424	-	64	hypothetical protein
LEC2_218	136824	136621	-	67	hypothetical protein
LEC2_219	137012	136824	-	62	hypothetical protein
LEC2_220	137494	137108	-	128	hypothetical protein
LEC2_221	137784	137491	-	97	Phage rI lysis inhibition regulator
LEC2_222	138009	137797	-	70	hypothetical protein
LEC2_223	138633	138052	-	193	Thymidine kinase
LEC2_224	138823	138635	-	62	hypothetical protein
LEC2_225	139005	138820	-	61	hypothetical protein
LEC2_226	139175	139002	-	57	hypothetical protein
LEC2_227	139378	139172	-	68	hypothetical protein
LEC2_228	139587	139375	-	70	hypothetical protein
LEC2_229	140051	139584	-	155	hypothetical protein
LEC2_230	140395	140048	-	115	Valyl-tRNA synthetase
LEC2_231	140933	140388	-	181	hypothetical protein
LEC2_232	141402	140941	-	153	endonuclease
LEC2_233	141740	141462	-	92	hypothetical protein
LEC2_234	142006	141740	-	88	hypothetical protein
LEC2_235	142220	141999	-	73	hypothetical protein
LEC2_236	142582	142220	-	120	Autonomous glycyl radical cofactor
LEC2_237	142918	142589	-	109	hypothetical protein
LEC2_238	143454	142915	-	179	hypothetical protein
LEC2_239	144069	143596	-	157	hypothetical protein
LEC2_240	144658	144164	-	164	Phage lysozyme R
LEC2_241	145135	144695	-	146	Nudix hydrolase
LEC2_242	145494	145132	-	120	hypothetical protein
LEC2_243	145724	145476	-	82	hypothetical protein
LEC2_244	146445	145837	-	202	hypothetical protein
LEC2_245	147080	146487	-	197	host specificity protein
LEC2_246	147642	147124	-	172	hypothetical protein
LEC2_247	147962	147699	-	87	hypothetical protein
LEC2_248	148678	148205	-	157	hypothetical protein
LEC2_249	149413	149063	-	116	hypothetical protein
LEC2_250	150835	150548	-	95	hypothetical protein
LEC2_251	151236	150838	-	132	hypothetical protein
LEC2_252	151421	151236	-	61	hypothetical protein
LEC2_253	151713	151480	-	77	internal (core) protein
LEC2_254	152050	151793	-	85	hypothetical protein
LEC2_255	152582	152124	-	152	hypothetical protein
LEC2_256	152809	152579	-	76	tail fiber assembly protein
LEC2_257	153522	152809	-	237	Deoxynucleotide monophosphate kinase
LEC2_258	154102	153572	-	176	tail completion protein
LEC2_259	155033	154209	-	274	DNA end protector protein
LEC2_260	155485	155033	-	150	head completion protein
LEC2_261	155533	156123	+	196	baseplate wedge subunit
LEC2_262	156107	157834	+	575	baseplate hub structural protein / lysozyme R
LEC2_263	157869	158363	+	164	hypothetical protein
LEC2_264	158364	158657	+	97	Phospholipase
LEC2_265	158666	160648	+	660	baseplate wedge subunit
LEC2_266	160645	163743	+	1032	baseplate wedge subunit
LEC2_267	163736	164740	+	334	baseplate wedge subunit
LEC2_268	164804	165670	+	288	baseplate wedge tail fiber connector
LEC2_269	165670	1	+	601	hypothetical protein
	149588	149660			tRNA-Arg-TCT
	149668	149740			tRNA-His-GTG
	149857	149928			tRNA-Asn-GTT
	149936	150019			tRNA-Tyr-GTA
	150036	150107			tRNA-Met-CAT
	150112	150184			tRNA-Thr-TGT
	150193	150279			tRNA-Ser-TGA
	150282	150355			tRNA-Pro-TGG
	150369	150439			tRNA-Gly-TCC
	150448	150531			tRNA-Leu-TAA
	150533	150605			tRNA-Gln-TTG
