# Supplementary material for: Bacteriophage cocktail LEC2-LEC10 for broad-spectrum control of pathogenic and uncharacterized Escherichia coli in fresh produce
Source: Front Microbiol. 2025 May 19;16:1594533. doi: 10.3389/fmicb.2025.1594533 (PMC12127313; doi:10.3389/fmicb.2025.1594533)
Supplement: Supplementary file 3 [file Table_3.xlsx]

## Sheet: Sheet1
Table S3. Genomic features of phage LEC10
Locus_tag	Start	End	Strand	Length (aa)	Function
LEC10_001	293	952	+	219	baseplate wedge subunit and tail pin
LEC10_002	949	2532	+	527	hypothetical protein
LEC10_003	2532	3980	+	482	fibritin (wac) protein
LEC10_004	4013	4939	+	308	neck protein
LEC10_005	4941	5705	+	254	neck protein
LEC10_006	5758	6579	+	273	tail completion protein
LEC10_007	6589	7083	+	164	terminase, small subunit
LEC10_008	7067	8902	+	611	terminase, large subunit
LEC10_009	8933	10915	+	660	tail sheath
LEC10_010	11028	11519	+	163	tail fibers
LEC10_011	11604	13175	+	523	putative portal vertex protein
LEC10_012	13175	13414	+	79	prohead core protein
LEC10_013	13414	13839	+	141	capsid and scaffold
LEC10_014	13839	14480	+	213	prohead assembly (scaffolding) protein
LEC10_015	14514	15326	+	270	prohead assembly (scaffolding) protein
LEC10_016	15344	16912	+	522	major capsid protein
LEC10_017	17234	16965	-	89	hypothetical protein
LEC10_018	17336	18619	+	427	capsid vertex
LEC10_019	19648	18650	-	332	RNA ligase
LEC10_020	20019	19768	-	83	hypothetical protein
LEC10_021	20210	20016	-	64	hypothetical protein
LEC10_022	21440	20310	-	376	capsid and scaffold
LEC10_023	22118	21450	-	222	Inh inhibitor of gp21 prohead protease
LEC10_024	22169	23683	+	504	DNA helicase
LEC10_025	23709	23942	+	77	DNA helicase
LEC10_026	24166	23999	-	55	hypothetical protein
LEC10_027	24423	24199	-	74	hypothetical protein
LEC10_028	24917	24423	-	164	Single stranded DNA-binding protein
LEC10_029	25315	24917	-	132	baseplate wedge subunit
LEC10_030	25941	25315	-	208	baseplate assembly chaperone
LEC10_031	25989	26741	+	250	baseplate
LEC10_032	26738	27910	+	390	baseplate hub subunit
LEC10_033	27921	28391	+	156	baseplate hub
LEC10_034	28388	30160	+	590	baseplate hub
LEC10_035	30169	31278	+	369	baseplate tail tube cap
LEC10_036	31278	32240	+	320	tail assembly protein
LEC10_037	32566	32273	-	97	hypothetical protein
LEC10_038	34712	32625	-	695	RNA polymerase-ADP-ribosyltransferase Alt
LEC10_039	34956	34768	-	62	hypothetical protein
LEC10_040	36449	34956	-	497	hypothetical protein
LEC10_041	36715	36446	-	89	hypothetical protein
LEC10_042	37540	36725	-	271	hypothetical protein
LEC10_043	37995	37537	-	152	hypothetical protein
LEC10_044	38206	37988	-	72	hypothetical protein
LEC10_045	38393	38196	-	65	hypothetical protein
LEC10_046	39062	38448	-	204	hypothetical protein
LEC10_047	39463	39098	-	121	hypothetical protein
LEC10_048	39906	39538	-	122	hypothetical protein
LEC10_049	40217	40038	-	59	hypothetical protein
LEC10_050	40659	40411	-	82	rIII lysis inhibitor accessory
LEC10_051	41116	40784	-	110	head assembly chaperone protein
LEC10_052	41470	41174	-	98	tail fibers
LEC10_053	42053	41472	-	193	dCMP deaminase
LEC10_054	43045	42053	-	330	2-keto-3-deoxy-D-arabino-heptulosonate-7-phosphate synthase I alpha
LEC10_055	43179	43054	-	41	hypothetical protein
LEC10_056	43402	43166	-	78	hypothetical protein
LEC10_057	43738	43463	-	91	hypothetical protein
LEC10_058	43961	43746	-	71	hypothetical protein
LEC10_059	44142	43951	-	63	hypothetical protein
LEC10_060	45041	44142	-	299	3'-phosphatase, 5'-polynucleotide kinase
LEC10_061	45229	45038	-	63	hypothetical protein
LEC10_062	45528	45229	-	99	hypothetical protein
LEC10_063	45804	45586	-	72	hypothetical protein
LEC10_064	46091	45801	-	96	outer membrane lipoprotein Rz1
LEC10_065	46444	46088	-	118	spanin Rz
LEC10_066	46932	46432	-	166	transcription terminator
LEC10_067	48119	46995	-	374	RNA ligase
LEC10_068	48585	48175	-	136	endonuclease
LEC10_069	49790	48612	-	392	Ribonucleotide reductase of class Ia (aerobic), beta subunit
LEC10_070	52100	49845	-	751	Ribonucleotide reductase of class Ia (aerobic), alpha subunit
LEC10_071	52442	52188	-	84	hypothetical protein
LEC10_072	53303	52443	-	286	Thymidylate synthase
LEC10_073	53887	53300	-	195	Dihydrofolate reductase
LEC10_074	54125	53880	-	81	hypothetical protein
LEC10_075	54318	54109	-	69	hypothetical protein
LEC10_076	54569	54321	-	82	hypothetical protein
LEC10_077	55019	54633	-	128	hypothetical protein
LEC10_078	56035	55133	-	300	Single stranded DNA-binding protein
LEC10_079	56811	56158	-	217	DNA helicase loader
LEC10_080	57146	56808	-	112	Transcriptional regulator
LEC10_081	57393	57124	-	89	double-stranded DNA binding protein
LEC10_082	58318	57401	-	305	ribonuclease H
LEC10_083	58422	62297	+	1291	long tail fiber
LEC10_084	62306	63433	+	375	long tail fiber
LEC10_085	63496	64158	+	220	tail connector protein
LEC10_086	64167	67364	+	1065	tail fiber
LEC10_087	67395	67946	+	183	tail fiber protein
LEC10_088	67956	68615	+	219	holin
LEC10_089	68888	68616	-	90	hypothetical protein
LEC10_090	69096	68935	-	53	hypothetical protein
LEC10_091	69385	69086	-	99	hypothetical protein
LEC10_092	69494	69375	-	39	hypothetical protein
LEC10_093	69952	69671	-	93	anti-restriction nuclease
LEC10_094	70413	69952	-	153	hypothetical protein
LEC10_095	70754	70410	-	114	anti-restriction nuclease
LEC10_096	71397	70765	-	210	Putative transcriptional regulator MotA
LEC10_097	72910	71585	-	441	DNA topoisomerase
LEC10_098	73201	73052	-	49	Acridine resistance
LEC10_099	73700	73254	-	148	hypothetical protein
LEC10_100	73977	73777	-	66	hypothetical protein
LEC10_101	74148	74038	-	36	hypothetical protein
LEC10_102	74491	74228	-	87	hypothetical protein
LEC10_103	75036	74560	-	158	endonuclease
LEC10_104	75340	75053	-	95	hypothetical protein
LEC10_105	76329	75382	-	315	hypothetical protein
LEC10_106	78552	76339	-	737	rIIA lysis inhibitor
LEC10_107	78765	78565	-	66	rIIA lysis inhibitor
LEC10_108	79958	78858	-	366	hypothetical protein
LEC10_109	81818	80001	-	605	DNA topoisomerase large subunit
LEC10_110	82304	81882	-	140	hypothetical protein
LEC10_111	82486	82307	-	59	hypothetical protein
LEC10_112	82899	82489	-	136	hypothetical protein
LEC10_113	83126	82899	-	75	cef modifier of suppressor tRNAs
LEC10_114	83708	83184	-	174	Transcriptional regulator
LEC10_115	84187	83768	-	139	Transcriptional regulator
LEC10_116	84790	84197	-	197	Transcriptional regulator
LEC10_117	85284	84790	-	164	Transcriptional regulator
LEC10_118	86028	85351	-	225	exonuclease
LEC10_119	87351	86038	-	437	DNA helicase
LEC10_120	87659	87348	-	103	hypothetical protein
LEC10_121	88408	87662	-	248	putative anti-sigma factor
LEC10_122	89169	88561	-	202	ModA or ModB ribosyltransferase
LEC10_123	89521	89357	-	54	hypothetical protein
LEC10_124	89682	89518	-	54	Molybdenum ABC transporter, periplasmic molybdenum-binding protein ModA
LEC10_125	90163	89699	-	154	hypothetical protein
LEC10_126	90342	90163	-	59	hypothetical protein
LEC10_127	90587	90339	-	82	hypothetical protein
LEC10_128	91118	90882	-	78	hypothetical protein
LEC10_129	91685	91164	-	173	dCTP pyrophosphatase
LEC10_130	91776	91973	+	65	hypothetical protein
LEC10_131	92992	91970	-	340	DNA primase,DNA helicase
LEC10_132	93499	93032	-	155	hypothetical protein
LEC10_133	93716	93519	-	65	hypothetical protein
LEC10_134	94368	93718	-	216	hypothetical protein
LEC10_135	94663	94370	-	97	hypothetical protein
LEC10_136	94975	94727	-	82	Phage immunity
LEC10_137	95405	95037	-	122	Phage immunity
LEC10_138	95678	95466	-	70	hypothetical protein
LEC10_139	95871	95680	-	63	discriminator of mRNA degradation, phage-associated
LEC10_140	96185	95868	-	105	hypothetical protein
LEC10_141	96615	96241	-	124	hypothetical protein
LEC10_142	98146	96704	-	480	DNA primase/helicase
LEC10_143	98497	98156	-	113	capsid and scaffold
LEC10_144	99662	98490	-	390	recombination protein
LEC10_145	100310	99762	-	182	hypothetical protein
LEC10_146	101211	100312	-	299	hypothetical protein
LEC10_147	101927	101211	-	238	hypothetical protein
LEC10_148	102209	102048	-	53	hypothetical protein
LEC10_149	103378	102206	-	390	hypothetical protein
LEC10_150	103811	103425	-	128	hypothetical protein
LEC10_151	105496	103811	-	561	hypothetical protein
LEC10_152	105681	105538	-	47	hypothetical protein
LEC10_153	106313	105678	-	211	Deoxycytidylate 5-hydroxymethyltransferase
LEC10_154	109065	106354	-	903	hypothetical protein
LEC10_155	109515	109147	-	122	endoribonulcease translational repressor of early genes, regA
LEC10_156	110081	109518	-	187	DNA polymerase clamp loader subunit Gp62
LEC10_157	111045	110083	-	320	Replication factor C small subunit / DNA polymerase clamp loader subunit
LEC10_158	111807	111121	-	228	Sliding clamp DNA polymerase accessory protein
LEC10_159	112266	111850	-	138	RNA polymerase binding protein
LEC10_160	112467	112279	-	62	hypothetical protein
LEC10_161	114210	112522	-	562	recombination-related endonuclease Gp46
LEC10_162	115057	114197	-	286	hypothetical protein
LEC10_163	115301	115044	-	85	hypothetical protein
LEC10_164	116317	115298	-	339	recombination-related endonuclease Gp47
LEC10_165	116561	116388	-	57	hypothetical protein
LEC10_166	116807	116601	-	68	hypothetical protein
LEC10_167	117105	116782	-	107	hypothetical protein
LEC10_168	117316	117107	-	69	hypothetical protein
LEC10_169	117863	117306	-	185	RNA polymerase sigma factor for late transcription
LEC10_170	118205	117936	-	89	hypothetical protein
LEC10_171	118429	118202	-	75	hypothetical protein
LEC10_172	118797	118426	-	123	hypothetical protein
LEC10_173	119064	118825	-	79	hypothetical protein
LEC10_174	119328	119128	-	66	hypothetical protein
LEC10_175	119459	119325	-	44	hypothetical protein
LEC10_176	119761	119468	-	97	hypothetical protein
LEC10_177	120017	119769	-	82	hypothetical protein
LEC10_178	120494	120183	-	103	Glutaredoxin
LEC10_179	120789	120472	-	105	hypothetical protein
LEC10_180	121007	120792	-	71	hypothetical protein
LEC10_181	121129	121016	-	37	hypothetical protein
LEC10_182	121592	121122	-	156	Ribonucleotide reductase of class III (anaerobic), activating protein
LEC10_183	123406	121589	-	605	Ribonucleotide reductase of class III (anaerobic), large subunit
LEC10_184	123876	123403	-	157	endonuclease VII
LEC10_185	124094	123915	-	59	hypothetical protein
LEC10_186	124517	124104	-	137	Pin protease inhibitor
LEC10_187	124689	124519	-	56	hypothetical protein
LEC10_188	125174	124818	-	118	hypothetical protein
LEC10_189	125434	125171	-	87	thioredoxin
LEC10_190	125840	125427	-	137	hypothetical protein
LEC10_191	126145	125840	-	101	Thioredoxin
LEC10_192	127095	126145	-	316	Thioredoxin
LEC10_193	128090	127158	-	310	Thioredoxin
LEC10_194	129141	128146	-	331	Thioredoxin
LEC10_195	129731	129204	-	175	Thioredoxin
LEC10_196	130077	129790	-	95	Thioredoxin
LEC10_197	131196	130216	-	326	Thioredoxin
LEC10_198	131582	131316	-	88	hypothetical protein
LEC10_199	132600	131614	-	328	Thioredoxin
LEC10_200	133073	132600	-	157	hypothetical protein
LEC10_201	133613	133083	-	176	hypothetical protein
LEC10_202	133794	133615	-	59	hypothetical protein
LEC10_203	133913	133791	-	40	hypothetical protein
LEC10_204	134174	133959	-	71	hypothetical protein
LEC10_205	134269	134174	-	31	hypothetical protein
LEC10_206	134430	134266	-	54	hypothetical protein
LEC10_207	134617	134438	-	59	hypothetical protein
LEC10_208	135021	134719	-	100	rI lysis inhibition regulator
LEC10_209	135246	135034	-	70	hypothetical protein
LEC10_210	135855	135274	-	193	Thymidine kinase
LEC10_211	136045	135857	-	62	hypothetical protein
LEC10_212	136227	136042	-	61	hypothetical protein
LEC10_213	136436	136224	-	70	hypothetical protein
LEC10_214	136900	136433	-	155	hypothetical protein
LEC10_215	137240	136893	-	115	Valyl-tRNA synthetase
LEC10_216	137779	137237	-	180	hypothetical protein
LEC10_217	138246	137788	-	152	endonuclease
LEC10_218	138524	138309	-	71	hypothetical protein
LEC10_219	138790	138524	-	88	hypothetical protein
LEC10_220	139004	138780	-	74	hypothetical protein
LEC10_221	139366	139004	-	120	Autonomous glycyl radical cofactor
LEC10_222	139681	139373	-	102	hypothetical protein
LEC10_223	140217	139678	-	179	hypothetical protein
LEC10_224	140719	140390	-	109	hypothetical protein
LEC10_225	141059	140745	-	104	hypothetical protein
LEC10_226	141377	141123	-	84	hypothetical protein
LEC10_227	141803	141390	-	137	endonuclease
LEC10_228	142143	141862	-	93	hypothetical protein
LEC10_229	142628	142140	-	162	lysozymeR
LEC10_230	143121	142663	-	152	Nudix hydrolase
LEC10_231	143347	143111	-	78	hypothetical protein
LEC10_232	143742	143344	-	132	hypothetical protein
LEC10_233	144119	143814	-	101	hypothetical protein
LEC10_234	145146	144190	-	318	hypothetical protein
LEC10_235	145414	145175	-	79	hypothetical protein
LEC10_236	145675	145478	-	65	hypothetical protein
LEC10_237	145957	145685	-	90	hypothetical protein
LEC10_238	146272	145967	-	101	hypothetical protein
LEC10_239	146628	146269	-	119	hypothetical protein
LEC10_240	147567	146971	-	198	hypothetical protein
LEC10_241	148210	147617	-	197	hypothetical protein
LEC10_242	148508	148281	-	75	hypothetical protein
LEC10_243	148719	148555	-	54	hypothetical protein
LEC10_244	149282	148779	-	167	hypothetical protein
LEC10_245	150018	149392	-	208	hypothetical protein
LEC10_246	150738	150394	-	114	hypothetical protein
LEC10_247	151508	150993	-	171	hypothetical protein
LEC10_248	151803	151513	-	96	hypothetical protein
LEC10_249	152162	151800	-	120	hypothetical protein
LEC10_250	152349	152164	-	61	hypothetical protein
LEC10_251	152727	152419	-	102	hypothetical protein
LEC10_252	153256	152801	-	151	hypothetical protein
LEC10_253	153489	153256	-	77	tail fiber assembly protein
LEC10_254	154228	153494	-	244	Deoxynucleotide monophosphate kinase
LEC10_255	154866	154282	-	194	hypothetical protein
LEC10_256	155790	154969	-	273	DNA end protector protein
LEC10_257	156509	155787	-	240	homing endonuclease
LEC10_258	156961	156512	-	149	head completion protein
LEC10_259	157023	157598	+	191	baseplate wedge subunit
LEC10_260	157598	159331	+	577	baseplate hub + tail lysozyme
LEC10_261	159377	159850	+	157	hypothetical protein
LEC10_262	159853	160146	+	97	Phospholipase
LEC10_263	160155	162128	+	657	Phage baseplate wedge subunit
LEC10_264	162125	165223	+	1032	Phage baseplate wedge initiator
LEC10_265	165216	166220	+	334	Phage baseplate wedge subunit
LEC10_266	166293	167165	+	290	baseplate wedge tail fiber protein connector
LEC10_267	167165	293	+	601	baseplate wedge subunit
	150760	150833			tRNA-Arg-TCT
	150840	150913			tRNA-Met-CAT
